# Supplementary material for: The Effect of Metformin and Carbohydrate-Controlled Diet on DNA Methylation and Gene Expression in the Endometrium of Women with Polycystic Ovary Syndrome
Source: Int J Mol Sci. 2023 Apr 6;24(7):6857. doi: 10.3390/ijms24076857 (PMC10094785; doi:10.3390/ijms24076857)
Supplement: Supplementary file 1 [file ijms-24-06857-s001.zip]

Archive with 1 entries (1 files):
- ijms-2214445-supplementary.pdf
